# Supplementary material for: Overnight Sleep Staging Using Chest-Worn Accelerometry
Source: Sensors (Basel). 2024 Sep 2;24(17):5717. doi: 10.3390/s24175717 (PMC11398147; doi:10.3390/s24175717)
Supplement: Supplementary file 1 [file sensors-24-05717-s001.zip]

Archive with 1 entries (1 files):
- sensors-3082269-supplementary.pdf
